# Supplementary material for: The Effects of a Cultivar and Silicon Treatments on Grain Parameters and Bioactive Compound Content in Organic Spring Wheat
Source: Foods. 2025 Jul 8;14(14):2406. doi: 10.3390/foods14142406 (PMC12294375; doi:10.3390/foods14142406)
Supplement: Supplementary file 1 [file foods-14-02406-s001.zip]

Archive with 1 entries (1 files):
- foods-3697944-supplementary.pdf
